# Supplementary material for: Strengthening national public health institutes: a systematic review on institution building in the public sector
Source: Front Public Health. 2023 May 18;11:1146655. doi: 10.3389/fpubh.2023.1146655 (PMC10232799; doi:10.3389/fpubh.2023.1146655)
Supplement: Supplementary file 1 [file Data_Sheet_1.xlsx]

## Sheet: AACODS
PROVIDING ELEMENTS TO STRENGTHEN NATIONAL PUBLIC HEALTH INSTITUTES: A SYSTEMATIC REVIEW ON INSTITUTION BUILDING IN THE PUBLIC SECTOR
AACODS CHECKLIST											SCORING	YES	NO	NOT APPLICABLE	NOT A SUBCATEGORY
											CODE	1	0	Not applicable	Not sub
				1	2	3	4	5	6	7	8	9	10	11	12	13	14	15	16	17	18	19	20	21	22	23	24	25	26	27	28	29	30	31	32	33	34	35	36	37	38	39	40	41	42	43	44	45	46
				Theories and Concepts																Frameworks and Guidelines																	Empirical Evidence
											DOCUMENT NAME
Name of author				Treviño, 2016	OECD, 2016	Reinold, 2017	Naimoli and Saxena, 2018	Leovaridis and Popescu, 2015	Khan et al, 2020	Jakab et al, 2021	World Bank Group, Government of Rwanda, 2020	Gagnon and Seguin, 2010	Eriksen, 2007	Edelstein et al, 2018	Desai and Snavely, 2007	Rao and Khandelwal, 2016	Verrecchia et al, 2019	Lejano, 2006	Mahoui and Ferfera, 2013	African Union/Africa CDC, 2019	Aluttis et al.	OECD, 2020a	Savedoff, 2011	Romanelli, 2017	Pelling et al, 2008	Meda et al, 2016	Lopert et al, 2017	Lenz, 2021	Rosenfeld et al, 2020	Cole and McGinnis, 2017	Clement et al, 2015	Bloom and Wolcott, 2013	Abdellatif et al, 2019	World Bank, 2014	Munteanu and Newcomer, 2020	Ruseva et al, 2015	Hudalah et al, 2017	Bridges and Woolcock, 2017	De Bruyn, 2019	OECD, 2020b	Ihekweazu et al, 2015	González-Block, 2009	Bloom, 2011	Barma et al, 2014	Alam et al, 2016	Radin, 2020	Lejars, 2008	Johnstone et al, 2019	Barzilay et al, 2018
Category	Subcategory	Questions	Scoring	(3043) Institutional theory and institution building	(3035) Building more effective,	(2181) Human Rights Protection	(1919) Realizing their potential to become learning organizations	(1672) Organizational Innovation - Means to Enhance Quality	(1554) Using critical information to strengthen pandemic preparedness:	(1451) Building the evidence base for global health policy	(1246) Capable and Accountable State	(1170) Institution and Change: Possible Coexistence	(1038) Institution Building in Central	(1010) Strengthening global public health	(945) Technical assistance for institutional capacity building	(769) HRD, OD, AND INSTITUTION BUILDING	(2560) Building operational public health capacity	(1665) The Phenomenon of Collective	(1754) Analyse des modes de coordniation	(3041) Framework for Development	(3040) Public health and health promotion	(2860) Policy Framework on Sound	(2302) Governance in the Health Sector	(2224) Rethinking Public Organizations	(2065) Shadow spaces for social learning	(1821) Network for strong, national,	(1719) Technical Assistance for institution building	(1669) Interorganizational Diffusion	(1447) NPHI Legal Framework:	(806) Elinor Ostrom and the Bloomington	(798) Using Insights from Pragmatism	(612) Building institutions for health	(325) Public management institutions	(270) Corporate Governance of SOE	(1898) Leading and Learning through Dynamic	(777) The South Eastern Europe Health	(1404) Cultural Cooperation, Institution Building	(649) How (Not) to Fix Problems That Matter	(914) Analysing South-South Capacity	(2955) Building Capacity for Evidence-Informed	(1419) A North/South collaboration	(1240) Leadership, institution building	(611) Building institutions for an effective	(507) Institutions Taking Root - Building	(376) Making It Happen	(2143) Institution Building in Weak States	(1666) Health system in Afghanistan	(1483) The West African Ebola emergency	(516) Use of the Staged Development Tool
Authority	Individual Author	Associated with a reputable org?	Yes/No	1	Not sub	1	1	1	1	1	Not sub	1	1	1	1	1	1	1	1	Not sub	1	Not sub	1	1	1	1	1	1	1	1	1	1	1	Not sub	1	1	1	1	1	Not sub	1	1	1	1	1	1	1	1	1
		Professional qualifications or considerable experience?	Yes/No	1	Not sub	1	1	1	1	1	Not sub	1	1	1	1	1	1	1	1	Not sub	1	Not sub	1	1	1	1	1	1	1	1	1	1	1	Not sub	1	1	1	1	1	Not sub	1	1	1	1	1	1	1	1	1
		Produced/published other work (gray/black) in the field?	Yes/No	1	Not sub	1	1	1	1	1	Not sub	1	1	1	1	1	1	1	1	Not sub	1	Not sub	1	1	1	1	1	1	1	1	1	1	1	Not sub	1	1	1	1	1	Not sub	1	1	1	1	1	1	1	1	1
		Recognised expert, identified in other sources?	Yes/No	1	Not sub	1	1	1	1	1	Not sub	1	1	1	1	1	1	1	1	Not sub	1	Not sub	1	1	1	1	1	1	1	1	1	1	1	Not sub	1	1	1	1	1	Not sub	1	1	1	1	1	1	1	1	1
		Cited by others? (use Google Scholar as a quick check)	Yes/No	1	Not sub	1	1	1	1	1	Not sub	1	1	1	1	1	1	1	1	Not sub	1	Not sub	1	1	1	1	1	1	1	1	1	1	1	Not sub	1	1	1	1	1	Not sub	1	1	1	1	1	1	1	1	1
		Higher degree student under “expert” supervision?	Yes/No/Not applicable	Not applicable	Not sub	Not applicable	Not applicable	Not applicable	Not applicable	Not applicable	Not sub	Not applicable	Not applicable	Not applicable	Not applicable	Not applicable	Not applicable	Not applicable	Not applicable	Not sub	Not applicable	Not sub	Not applicable	Not applicable	Not applicable	Not applicable	Not applicable	Not applicable	Not applicable	Not applicable	Not applicable	Not applicable	Not applicable	Not sub	Not applicable	Not applicable	Not applicable	Not applicable	Not applicable	Not sub	Not applicable	Not applicable	Not applicable	Not applicable	Not applicable	Not applicable	Not applicable	Not applicable	Not applicable
	Organisation or group	Is the organisation reputable? (e.g. W.H.O)	Yes/No	Not sub	1	Not sub	Not sub	Not sub	Not sub	Not sub	1	Not sub	Not sub	Not sub	Not sub	Not sub	Not sub	Not sub	Not sub	1	Not sub	1		Not sub	Not sub	Not sub	Not sub	Not sub	Not sub	Not sub	Not sub	Not sub	Not sub	1	Not sub	Not sub	Not sub	Not sub	Not sub	1	Not sub	Not sub	Not sub	Not sub	Not sub	Not sub	Not sub	Not sub	Not sub
		Is the organisation an authority in the field?	Yes/No	Not sub	1	Not sub	Not sub	Not sub	Not sub	Not sub	1	Not sub	Not sub	Not sub	Not sub	Not sub	Not sub	Not sub	Not sub	1	Not sub	1		Not sub	Not sub	Not sub	Not sub	Not sub	Not sub	Not sub	Not sub	Not sub	Not sub	1	Not sub	Not sub	Not sub	Not sub	Not sub	1	Not sub	Not sub	Not sub	Not sub	Not sub	Not sub	Not sub	Not sub	Not sub
	In all cases	Does the item have a detailed reference list or bibliography?	Yes/No	1	1	1	1	1	1	1	1	1	0	1	1	1	1	1	1	0	1	1	1	1	1	1	1	1	1	1	1	1	1	1	1	1	1	1	1	1	1	1	1	1	1	1	1	1	1
TOTAL AUTHORITY				1	1	1	1	1	1	1	1	1	0.833333	1	1	1	1	1	1	0.666667	1	1	1	1	1	1	1	1	1	1	1	1	1	1	1	1	1	1	1	1	1	1	1	1	1	1	1	1	1
Accuracy		Does the item have a clearly stated aim or brief?	Yes/No	0	1	1	1	1	0	1	1	1	1	0	1	0	1	1	1	1	1	1	1	1	1	1	1	1	1	1	1	1	1	1	1	1	1	1	1	1	1	1	1	1	1	1	1	1	1
		Is so, is this met?	Yes/No	0	1	1	1	1	0	1	1	1	1	0	1	0	1	1	1	1	1	1	1	1	1	1	1	1	1	1	1	1	1	1	1	1	1	1	1	1	1	1	1	1	1	1	1	1	1
		Does it have a stated methodology?	Yes/No	0	0	0	1	1	1	0	0	1	0	0	0	0	0	0	1	1	1	1	1	1	0	0	1	1	1	1	1	0	1	1	1	0	1	1	1	0	1	0	0	1	1	1	0	1	1
		If so, is it adhered to?	Yes/No	0	0	0	1	1	1	0	0	1	0	0	0	0	0	0	1	1	1	1	1	1	0	0	1	1	1	1	1	0	1	1	1	0	1	1	1	0	1	0	0	1	1	1	0	1	1
		Has it been peer-reviewed?	Yes/No	0	0	0	1	1	1	1	0	1	1	1	1	0	1	1	1	0	1	0	0	1	1	1	0	1	1	0	1	1	1	0	1	1	1	0	1	0	1	1	1	0	1	0	1	1	1
		Has it been edited by a reputable authority?	Yes/No	1	1	1	1	1	1	1	1	1	1	1	1	1	1	1	1	1	1	1	1	1	1	1	1	1	1	1	1	1	1	1	1	1	1	1	1	1	1	1	1	1	1	1	1	1	1
		Supported by authoritative, documented references or credible sources?	Yes/No/Not applicable	1	1	1	1	1	1	1	1	1	1	1	1	1	1	1	1	0	1	1	1	1	1	1	1	1	1	1	1	1	1	1	1	1	1	1	1	1	1	1	1	1	1	1	1	1	1
		Is it representative of work in the field?	Yes/No	1	1	1	1	1	1	1	1	1	1	1	1	1	1	1	1	1	1	1	1	1	1	0	1	1	1	1	1	1	1	1	1	1	1	1	1	1	1	1	1	1	1	1	1	1	1
		If No, is it a valid counterbalance?	Yes/No/Not applicable	Not applicable	Not applicable	Not applicable	Not applicable	Not applicable	Not applicable	Not applicable	Not applicable	Not applicable	Not applicable	Not applicable	Not applicable	Not applicable	Not applicable	Not applicable	Not applicable	Not applicable	Not applicable	Not applicable	Not applicable	Not applicable	Not applicable	1	Not applicable	Not applicable	Not applicable	Not applicable	Not applicable	Not applicable	Not applicable	Not applicable	Not applicable	Not applicable	Not applicable	Not applicable	Not applicable	Not applicable	Not applicable	Not applicable	Not applicable	Not applicable	Not applicable	Not applicable	Not applicable	Not applicable	Not applicable
		Is any data collection explicit and appropriate for the research?	Yes/No/Not applicable	1	1	1	1	1	1	1	1	1	1	1	1	1	1	1	1	Not applicable	1	Not applicable	Not applicable	Not applicable	Not applicable	Not applicable	1	1	1	1	1	0	0	1	1	1	1	1	1	1	1	1	1	1	1	1	1	1	1
		If item is secondary material (e.g. a policy brief of a technical report) refer to the original. Is it an accurate, unbiased interpretation or analysis?	Yes/No/Not applicable	not applicable	1	Not applicable	1	1	Not applicable	Not applicable	1	Not applicable	1	1	not applicable	1	1	1	not applicable	Not applicable	1	1	1	1	1	Not applicable	Not applicable	1	1	1	1	1	1	1	1	1	1	1	1	1	1	1	1	1	1	1	1	1	1
TOTAL ACCURACY				0.444444	0.7	0.666667	1	1	0.777778	0.777778	0.7	1	0.8	0.6	0.777778	0.5	0.8	0.8	1	0.75	1	0.888889	0.888889	1	0.777778	0.666667	0.888889	1	1	0.9	1	0.7	0.9	0.9	1	0.8	1	0.9	1	0.7	1	0.8	0.8	0.9	1	0.9	0.8	1	1
Coverage: All items have parameters which define their content coverage. These limits might mean that a work refers to a particular population group, or that it excluded certain types of publication		A report could be designed to answer a particular question, or be based on statistics from a particular survey. • Are any limits clearly stated?	Yes/No/Not applicable	1	1	1	1	1	1	1	1	1	1	1	1	1	1	1	1	Not applicable	1	1	1	1	1	Not applicable	1	1	1	1	1	1	1	1	1	1	1	1	1	1	1	1	1	1	1	1	1	1	1
TOTAL COVERAGE				1	1	1	1	1	1	1	1	1	1	1	1	1	1	1	1		1	1	1	1	1		1	1	1	1	1	1	1	1	1	1	1	1	1	1	1	1	1	1	1	1	1	1	1
Objectivity: It is important to identify bias, particularly if it is unstated or unacknowledged.		Opinion, expert or otherwise, is still opinion: is the author’s standpoint clear?	Yes/No/Not applicable	1	Not applicable	1	1	Not applicable	Not applicable	Not applicable	Not applicable	1	1	1	1	1	Not applicable	1	Not applicable	Not applicable	Not applicable	Not applicable	1	Not applicable	Not applicable	Not applicable	Not applicable	Not applicable	Not applicable	Not applicable	Not applicable	Not applicable	Not applicable	Not applicable	Not applicable	Not applicable	Not applicable	1	1	Not applicable	Not applicable	Not applicable	Not applicable	Not applicable	Not applicable	1	Not applicable	Not applicable	Not applicable
		Does the work seem to be balanced in presentation?	Yes/No/Not applicable	Not applicable	Not applicable	Not applicable	Not applicable	Not applicable	Not applicable	Not applicable	Not applicable	Not applicable	Not applicable	Not applicable	Not applicable	Not applicable	Not applicable	Not applicable	Not applicable	Not applicable	Not applicable	Not applicable	1	Not applicable	Not applicable	Not applicable	Not applicable	Not applicable	Not applicable	Not applicable	Not applicable	Not applicable	Not applicable	Not applicable	Not applicable	Not applicable	Not applicable	1	1	Not applicable	Not applicable	Not applicable	Not applicable	Not applicable	Not applicable	1	Not applicable	Not applicable	Not applicable
TOTAL OBJECTIVITY				1		1	1					1	1	1	1	1		1					1															1	1							1
Date: For the item to inform your research, it needs to have a date that confirms relevance.		• Does the item have a clearly stated date related to content? No easily discernible date is a strong concern	Yes/No	0	1	0	0	0	0	1	0	0	1	1	1	0	0	0	0	0	1	1	1	1	1	0	1	1	1	1	1	1	1	1	1	1	1	1	1	1	1	1	1	1	1	1	1	1	1
		If no date is given, but can be closely ascertained, is there a valid reason for its absence?	Yes/No/Not applicable	0	Not applicable	0	0	0	0	Not applicable	0	0	Not applicable	Not applicable	Not applicable	0	0	0	0	0	Not applicable	1	1	0	0	0	Not applicable	Not applicable	Not applicable	Not applicable	Not applicable	Not applicable	Not applicable	Not applicable	Not applicable	Not applicable	Not applicable	Not applicable	Not applicable	Not applicable	1	Not applicable	Not applicable	Not applicable	Not applicable	Not applicable	Not applicable	Not applicable	Not applicable
		Check the bibliography: have key contemporary material been included?	Yes/No	1	1	1	1	1	1	1	1	1	1	1	1	1	1	1	1	0	1	1	1	1	1	1	1	1	1	1	1	1	1	1	1	1	1	1	1	1	1	1	1	1	1	1	1	1	1
TOTAL DATE				0.333333	1	0.333333	0.333333	0.333333	0.333333	1	0.333333	0.333333	1	1	1	0.333333	0.333333	0.333333	0.333333	0	1	1	1	0.666667	0.666667	0.333333	1	1	1	1	1	1	1	1	1	1	1	1	1	1	1	1	1	1	1	1	1	1	1
Significance: This is a value judgment of the item, in the context of the relevant research area		Is the item meaningful? (this incorporates feasibility, utility and relevance)	Yes/No	1	1	1	1	1	1	1	1	1	1	1	1	1	1	1	1	1	1	1	1	1	1	1	1	1	1	1	1	1	1	1	1	1	1	1	1	1	1	1	1	1	1	1	1	1	1
		Does it add context?	Yes/No	1	1	1	1	1	1	1	1	1	1	1	1	1	1	1	1	1	1	1	1	1	1	0	1	1	1	1	1	1	1	1	1	1	1	1	1	1	1	1	1	1	1	1	1	1	1
		Does it enrich or add something unique to the research?	Yes/No/Not applicable	1	1	1	1	1	1	1	1	1	1	1	1	1	1	1	1	1	1	1	1	1	1	0	1	1	1	1	1	1	1	1	1	1	1	1	1	1	1	1	1	1	1	1	1	1	1
		Does it strengthen or refute a current position?	Yes/No/Not applicable	1	1	1	1	1	1	1	1	1	1	1	1	1	1	1	1	1	1	1	1	1	1	0	1	1	1	1	1	1	1	1	1	1	1	1	1	1	1	1	1	1	1	1	1	1	1
		Would the research area be lesser without it?	Yes/No/Not applicable	1	1	1	1	1	1	1	1	1	1	1	1	1	1	1	1	1	1	1	1	1	1	0	1	1	1	1	1	1	1	1	1	1	1	1	1	1	1	1	1	1	1	1	1	1	1
		Is it integral, representative, typical?	Yes/No/Not applicable	1	1	1	1	1	1	1	1	1	1	1	1	1	1	1	1	1	1	1	1	1	1	0	1	1	1	1	1	1	1	1	1	1	1	1	1	1	1	1	1	1	1	1	1	1	1
		Does it have impact? (in the sense of influencing the work or behaviour of others)	Yes/No	1	1	1	1	1	1	1	1	1	1	1	1	1	1	1	1	1	1	1	1	1	1	1	1	1	1	1	1	1	1	1	1	1	1	1	1	1	1	1	1	1	1	1	1	1	1
TOTAL SIGNIFICANCE				1	1	1	1	1	1	1	1	1	1	1	1	1	1	1	1	1	1	1	1	1	1	0.285714	1	1	1	1	1	1	1	1	1	1	1	1	1	1	1	1	1	1	1	1	1	1	1
		Total score		0.847222	0.8375	0.875	0.916667	0.791667	0.763889	0.847222	0.754167	0.916667	0.933333	0.95	0.972222	0.854167	0.766667	0.891667	0.791667	0.510417	0.875	0.861111	0.986111	0.833333	0.805556	0.446429	0.861111	0.875	0.875	0.8625	0.875	0.8375	0.8625	0.8625	0.875	0.85	0.875	0.9875	1	0.8375	0.875	0.85	0.85	0.8625	0.875	0.9875	0.85	0.875	0.875
[truncated: 1 more columns]

## Sheet: TOTAL AACODS
Name of author	Treviño, 2016	OECD, 2016	Reinold, 2017	Naimoli and Saxena, 2018	Leovaridis and Popescu, 2015	Khan et al, 2020	Jakab et al, 2021	World Bank Group, Government of Rwanda, 2020	Gagnon and Seguin, 2010	Eriksen, 2007	Edelstein et al, 2018	Desai and Snavely, 2007	Rao and Khandelwal, 2016	Verrecchia et al, 2019	Lejano, 2006	Mahoui and Ferfera, 2013	African Union/Africa CDC, 2019	Aluttis et al.	OECD, 2020a	Savedoff, 2011	Romanelli, 2017	Pelling et al, 2008	Meda et al, 2016	Lopert et al, 2017	Lenz, 2021	Rosenfeld et al, 2020	Cole and McGinnis, 2017	Clement et al, 2015	Bloom and Wolcott, 2013	Abdellatif et al, 2019	World Bank, 2014	Munteanu and Newcomer, 2020	Ruseva et al, 2015	Hudalah et al, 2017	Bridges and Woolcock, 2017	De Bruyn, 2019	OECD, 2020b	Ihekweazu et al, 2015	González-Block, 2009	Bloom, 2011	Barma et al, 2014	Alam et al, 2016	Radin, 2020	Lejars, 2008	Johnstone et al, 2019	Barzilay et al, 2018	Binder et al, 2008
Covidence number	(3043) Institutional theory and institution building	(3035) Building more effective,	(2181) Human Rights Protection	(1919) Realizing their potential to become learning organizations	(1672) Organizational Innovation - Means to Enhance Quality	(1554) Using critical information to strengthen pandemic preparedness:	(1451) Building the evidence base for global health policy	(1246) Capable and Accountable State	(1170) Institution and Change: Possible Coexistence	(1038) Institution Building in Central	(1010) Strengthening global public health	(945) Technical assistance for institutional capacity building	(769) HRD, OD, AND INSTITUTION BUILDING	(2560) Building operational public health capacity	(1665) The Phenomenon of Collective	(1754) Analyse des modes de coordniation	(3041) Framework for Development	(3040) Public health and health promotion	(2860) Policy Framework on Sound	(2302) Governance in the Health Sector	(2224) Rethinking Public Organizations	(2065) Shadow spaces for social learning	(1821) Network for strong, national,	(1719) Technical Assistance for institution building	(1669) Interorganizational Diffusion	(1447) NPHI Legal Framework:	(806) Elinor Ostrom and the Bloomington	(798) Using Insights from Pragmatism	(612) Building institutions for health	(325) Public management institutions	(270) Corporate Governance of SOE	(1898) Leading and Learning through Dynamic	(777) The South Eastern Europe Health	(1404) Cultural Cooperation, Institution Building	(649) How (Not) to Fix Problems That Matter	(914) Analysing South-South Capacity	(2955) Building Capacity for Evidence-Informed	(1419) A North/South collaboration	(1240) Leadership, institution building	(611) Building institutions for an effective	(507) Institutions Taking Root - Building	(376) Making It Happen	(2143) Institution Building in Weak States	(1666) Health system in Afghanistan	(1483) The West African Ebola emergency	(516) Use of the Staged Development Tool	(594) NPHI Creation: Lessons Learned
Final score	0.847222	0.8375	0.875	0.916667	0.791667	0.763889	0.847222	0.754167	0.916667	0.933333	0.95	0.972222	0.854167	0.766667	0.891667	0.791667	0.510417	0.875	0.861111	0.986111	0.833333	0.805556	0.446429	0.861111	0.875	0.875	0.8625	0.875	0.8375	0.8625	0.8625	0.875	0.85	0.875	0.9875	1	0.8375	0.875	0.85	0.85	0.8625	0.875	0.9875	0.85	0.875	0.875	0.875
	1	2	3	4	5	6	7	8	9	10	11	12	13	14	15	16	17	18	19	20	21	22	23	24	25	26	27	28	29	30	31	32	33	34	35	36	37	38	39	40	41	42	43	44	45	46	47

## Sheet: MMAT
Mixed Methods Appraisal Tool (MMAT), version 2018						SCORING	YES	NO	NOT APPLICABLE	NOT A SUBCATEGORY
						CODE	1	0	Not applicable	Not sub
		1	2	3	4	5	6	7	8	9	11	12	13	14	15
Name of author		Zaato and Ohemeng, 2015	Taytak and Aydin, 2019	Strielkowski et al, 2020	Abdullahi et al, 2016	Song, 2009	Salkic, 2014	Essink et al, 2020	Erondu et al, 2021	Boyd, 2011	Mayer et al, 2019	Portes and Smith, 2010	Marjanovic, et al, 2012	Grajzl and Murrell, 2009	Buntaine, et al, 2017
(Number covidence) Name of document		(2679) Building Resilient Organizations	(2473) Efficiency in interal auditing	(2431) Leadership and Effective Institutional	(329) Building innovative public institution	(2400) The Leadership Effectiveness	(2273) Impact of Strategic Planning	(1047) Developing a national health	(1041)Improving National Intelligence	(632) Helping Organizations Help Others	(1802) Forming a successful public	(2110) Institutions and national development	(1771) Research capacity-building in Africa:	(1250) Fostering civil society	(681) Aiming at the Wrong Targets: The Domestic
Category of study designs	Questions
Screening questions (for all types)	S1. Are there clear research questions?	1	1	1	1	1	1	1	1	1	1	1	1	1	1
	S2. Do the collected data allow to address the research questions?	1	1	1	1	1	1	1	1	1	1	1	1	1	1
Total Screening questions		1	1	1	1	1	1	1	1	1	1	1	1	1	1
1. Qualitative	1.1. Is the qualitative approach appropriate to answer the research question?	1									1
	1.2. Are the qualitative data collection methods adequate to address the research question?	1									1
	1.3. Are the findings adequately derived from the data?	1									1
	1.4. Is the interpretation of results sufficiently substantiated by data?	0									1
	1.5. Is there coherence between qualitative data sources, collection, analysis and interpretation?	1									1
Total Qualitative		0.8									1
3. Quantitative nonrandomized	3.1. Are the participants representative of the target population
	3.2. Are measurements appropriate regarding both the outcome and intervention (or exposure)?
	3.3. Are there complete outcome data?
	3.4. Are the confounders accounted for in the design and analysis?
	3.5. During the study period, is the intervention administered (or exposure occurred) as intended?
Total Quantitative nonrandomized
4. Quantitative descriptive	4.1. Is the sampling strategy relevant to address the research question?		1			Not applicable	1		1	1			1	1	1
	4.2. Is the sample representative of the target population?		1			Not applicable	1		1	1			1	1	1
	4.3. Are the measurements appropriate?		1			1	1		1	1			1	1	1
	4.4. Is the risk of nonresponse bias low?		1			1	1		1	1			1	1	1
	4.5. Is the statistical analysis appropriate to answer the research question?		1			1	1		1	1			1	1	1
Total Quantitative descriptive			1			1	1		1	1			1	1	1
5. Mixed methods	5.1. Is there an adequate rationale for using a mixed methods design to address the research question?			1	1			1				1
	5.2. Are the different components of the study effectively integrated to answer the research question?			1	1			1				1
	5.3. Are the outputs of the integration of qualitative and quantitative components adequately interpreted?			1	1			1				1
	5.4. Are divergences and inconsistencies between quantitative and qualitative results adequately addressed?			1	Not applicable			1				1
	5.5. Do the different components of the study adhere to the quality criteria of each tradition of the methods involved?			1	1			1				1
Total Mixed methods				1	1			1				1
	Total MMAT	0.9	1	1	1	1	1	1	1	1	1	1	1	1	1

## Sheet: TOTAL MMAT
Name of author	Zaato and Ohemeng, 2015	Taytak and Aydin, 2019	Strielkowski et al, 2020	Abdullahi et al, 2016	Song, 2009	Salkic, 2014	Essink et al, 2020	Erondu et al, 2021	Boyd, 2011	Mayer et al, 2019	Portes and Smith, 2010	Marjanovic, et al, 2012	Grajzl and Murrell, 2009	Buntaine, et al, 2017
Covidence number	(2679) Building Resilient Organizations	(2473) Efficiency in interal auditing	(2431) Leadership and Effective Institutional	(329) Building innovative public institution	(2400) The Leadership Effectiveness	(2273) Impact of Strategic Planning	(1047) Developing a national health	(1041)Improving National Intelligence	(632) Helping Organizations Help Others	(1802) Forming a successful public	(2110) Institutions and national development	(1771) Research capacity-building in Africa:	(1250) Fostering civil society	(681) Aiming at the Wrong Targets: The Domestic
Final score	0.9	1	1	1	1	1	1	1	1	1	1	1	1	1

## Sheet: SR NHLBI-NIH
Quality Assessment of Systematic Reviews and Meta-Analyses NIH-NHLBI					SCORING	YES	NO	*CD, cannot determine; NA, not applicable; NR, not reported
					CODE	1	0
	Author	Manoj et al, 2020
	(Number covidence) Name of document	(1762) Exploring the role and nature
	Questions
	1. Is the review based on a focused question that is adequately formulated and described?	1
	2. Were eligibility criteria for included and excluded studies predefined and specified?	1
	3. Did the literature search strategy use a comprehensive, systematic approach?	1
	4. Were titles, abstracts, and full-text articles dually and independently reviewed for inclusion and exclusion to minimize bias?	1
	5. Was the quality of each included study rated independently by two or more reviewers using a standard method to appraise its internal validity?	0
	6. Were the included studies listed along with important characteristics and results of each study?	1
	7. Was publication bias assessed?	0
	8. Was heterogeneity assessed? (This question applies only to meta-analyses.)	Not applicable
	Total Score	0.714286

## Sheet: TABLE Aggregated
	TOOL	AUTHOR	REF	SCORE
1	AACODS	Treviño, 2016		0.847222
2		OECD, 2016		0.8375
3		Reinold, 2017		0.875
4		Naimoli and Saxena, 2018		0.916667
5		Leovaridis and Popescu, 2015		0.791667
6		Khan et al, 2020		0.763889
7		Jakab et al, 2021		0.847222
8		World Bank Group, Government of Rwanda, 2020		0.754167
9		Gagnon and Seguin, 2010		0.916667
10		Eriksen, 2007		0.933333
11		Edelstein et al, 2018		0.95
12		Desai and Snavely, 2007		0.972222
13		Rao and Khandelwal, 2016		0.854167
14		Verrecchia et al, 2019		0.766667
15		Lejano, 2006		0.891667
16		Mahoui and Ferfera, 2013		0.791667
17		African Union/Africa CDC, 2019		0.510417
18		Aluttis et al.		0.875
19		OECD, 2020a		0.861111
20		Savedoff, 2011		0.986111
21		Romanelli, 2017		0.833333
22		Pelling et al, 2008		0.805556
23		Meda et al, 2016		0.446429
24		Lopert et al, 2017		0.861111
25		Lenz, 2021		0.875
26		Rosenfeld et al, 2020		0.875
27		Cole and McGinnis, 2017		0.875
28		Clement et al, 2015		0.8375
29		Bloom and Wolcott, 2013		0.8375
30		Abdellatif et al, 2019		0.8625
31		World Bank, 2014		0.8625
32		Munteanu and Newcomer, 2020		0.875
33		Ruseva et al, 2015		0.85
34		Hudalah et al, 2017		0.875
35		Bridges and Woolcock, 2017		0.9875
36		De Bruyn, 2019		1
37		OECD, 2020b		0.8375
38		Ihekweazu et al, 2015		0.875
39		González-Block, 2009		0.85
40		Bloom, 2011		0.85
41		Barma et al, 2014		0.8625
42		Alam et al, 2016		0.875
43		Radin, 2020		0.9875
44		Lejars, 2008		0.85
45		Johnstone et al, 2019		0.875
46		Barzilay et al, 2018		0.875
47		Binder et al, 2008		0.875
48	MMAT	Zaato and Ohemeng, 2015		0.9
49		Taytak and Aydin, 2019		1
50		Strielkowski et al, 2020		1
51		Abdullahi et al, 2016		1
52		Song, 2009		1
53		Salkic, 2014		1
54		Essink et al, 2020		1
55		Erondu et al, 2021		1
56		Boyd, 2011		1
58		Mayer et al, 2019		1
59		Portes and Smith, 2010		1
60		Marjanovic, et al, 2012		1
61		Grajzl and Murrell, 2009		1
62		Buntaine, et al, 2017		1
63	NHLBI-NIH	Manoj et al, 2020		0.714286

## Sheet: TABLE manuscript
	TOOL	AUTHOR	REF	SCORE
1	AACODS	Abdellatif et al, 2019		0.8625
2		African Union/Africa CDC, 2019		0.510417
3		Alam et al, 2016		0.875
4		Aluttis et al.		0.875
5		Barma et al, 2014		0.8625
6		Barzilay et al, 2018		0.875
7		Binder et al, 2008		0.875
8		Bloom and Wolcott, 2013		0.8375
9		Bloom, 2011		0.85
10		Bridges and Woolcock, 2017		0.9875
11		Clement et al, 2015		0.8375
12		Cole and McGinnis, 2017		0.875
13		De Bruyn, 2019		1
14		Desai and Snavely, 2007		0.972222
15		Edelstein et al, 2018		0.95
16		Eriksen, 2007		0.933333
17		Gagnon and Seguin, 2010		0.916667
18		González-Block, 2009		0.85
19		Hudalah et al, 2017		0.875
20		Ihekweazu et al, 2015		0.875
21		Jakab et al, 2021		0.847222
22		Johnstone et al, 2019		0.875
23		Khan et al, 2020		0.763889
24		Lejano, 2006		0.891667
25		Lejars, 2008		0.85
26		Lenz, 2021		0.875
27		Leovaridis and Popescu, 2015		0.791667
28		Lopert et al, 2017		0.861111
29		Mahoui and Ferfera, 2013		0.791667
30		Meda et al, 2016		0.446429
31		Munteanu and Newcomer, 2020		0.875
32		Naimoli and Saxena, 2018		0.916667
33		OECD, 2016		0.8375
34		OECD, 2020a		0.861111
35		OECD, 2020b		0.8375
36		Pelling et al, 2008		0.805556
37		Radin, 2020		0.9875
38		Rao and Khandelwal, 2016		0.854167
39		Reinold, 2017		0.875
40		Romanelli, 2017		0.833333
41		Rosenfeld et al, 2020		0.875
42		Ruseva et al, 2015		0.85
43		Savedoff, 2011		0.986111
44		Treviño, 2016		0.847222
45		Verrecchia et al, 2019		0.766667
46		World Bank Group, Government of Rwanda, 2020		0.754167
47		World Bank, 2014		0.8625
48	MMAT	Abdullahi et al, 2016		1
49		Boyd, 2011		1
50		Buntaine, et al, 2017		1
51		Erondu et al, 2021		1
52		Essink et al, 2020		1
53		Grajzl and Murrell, 2009		1
54		Marjanovic, et al, 2012		1
55		Mayer et al, 2019		1
56		Portes and Smith, 2010		1
57		Salkic, 2014		1
58		Taytak and Aydin, 2019		1
59		Strielkowski et al, 2020		1
60		Song, 2009		1
61		Zaato and Ohemeng, 2015		0.9
62	NHLBI-NIH	Manoj et al, 2020		0.714286
