# Supplementary material for: Strengthening national public health institutes: a systematic review on institution building in the public sector
Source: Front Public Health. 2023 May 18;11:1146655. doi: 10.3389/fpubh.2023.1146655 (PMC10232799; doi:10.3389/fpubh.2023.1146655)
Supplement: Supplementary file 3 [file Data_Sheet_3.xlsx]

## Sheet: Tabelle1
PROVIDING ELEMENTS TO STRENGTHEN NATIONAL PUBLIC HEALTH INSTITUTES: A SYSTEMATIC REVIEW ON INSTITUTION BUILDING IN THE PUBLIC SECTOR
Number	Author	Date	Title	Complement of reference	reason of exclusion
1	Aarons et al.	2015	Leadership and organizational change for implementation (LOCI): a randomized mixed method pilot study of a leadership and organization development intervention for evidence-based practice implementation	Implementation Science DOI 10.1186/s13012-014-0192-y	not setting of interest
2	Adigun et al.	2007	Public health in Africa – the role of national public health institutes	SAMJ Forum	not outcome of interest
3	Ahdiyana, M.	2017	Institutional Capacity Building for Poverty Reduction Program in Kulon Progo Regency	Proceedings of 13th International Conference on Humanities & Social Sciences 2017	not setting of interest
4	Alam, S. M. Shafiqul	2020	Institutional Capacity Building in Urban Governance in Bangladesh: The case of City Corporations in Dhaka	The international Journal Research Publication's	not setting of interest
5	Alonso, J. A. et al.	2020	Determinants of Institutional Quality: An Empirical Exploration	Journal of Economic Policy Reform ISSN: 1748-7870	not outcome of interest
6	Amodeo, M. et al.	2006	Introducing evidence-based practices into substance abuse treatment using organization development methods	Am J Drug Alcohol Abuse.	not setting of interest
7	Balinda, J. et al.	2015	The Life and Times of the Institutional Capacity Building Project in the Health Sector in Uganda 4. Governance, leadership and management training for health systems strengthening in Uganda: the Institutional Capacity-Building project experience	BTC Uganda and the Ministry of Health Uganda	not outcome of interest
8	Bellantoni, A. et al.	2018	Enhancing public governance	“Enhancing public governance”, in OECD, Getting it Right: Strategic Priorities for Mexico, OECD Publishing, Paris DOI: https://doi.org/10.1787/9789264292062-4-en	not outcome of interest
9	Bhatt, V. V.	2010	Essays on Economic Development: Theory, Institutions and Policies	New Delhi: Academic Foundation	not outcome of interest
10	Binder, S. et al.	2008	National Public Health Institutes: contributing to the public good	Journal of Public Health Policy Vol. 19, No. 1	not outcome of interest
11	Binder, S. et al.	2021	African National Public Health Institutes Responses to COVID-19: Innovations, Systems Changes, and Challenges	Health Security Volume 19, Number 5 DOI: 10.1089/hs.2021.0094	not outcome of interest
12	Binder, S. & Laing, A. M.	2009	The national public health institutes of the world--update	Journal of Public Health Policy (2009) 30, 467–468. doi:10.1057/jphp.2009.31	not outcome of interest
13	Bonfoh, B. et al.	2015	One Health: The Theory and Practice of Integrated Health Approaches Individual and Institutional Capacity Building in Global Health Research in Africa	ISBN-13: 978 1 78064 341 0	not outcome of interest
14	Boss, R. W. et al.	2010	Sustainable Change in the Public Sector: The Longitudinal Benefits of Organization Development	Journal of Applied Behavioral Science DOI: 10.1177/0021886310387087	not setting of interest
15	Buchheim, L. et al.	2020	Innovation Types in Public Sector Organizations: A Systematic Review of the Literature	Management Review Quarterly (2020) 70:509–533 https://doi.org/10.1007/s11301-019-00174-5	not outcome of interest
16	Burlamaqui, L.	2010	Knowledge Governance, Innovation and Development	Revista de Economia Politica/Brazilian Journal of Political Economy, vol. 30, n°4	not outcome of interest
17	Buss, P. et al.	2009	[National public health institutes: a coordinated and comprehensive approach toward influenza A H1N1 and other threats to public health]	Rev Panam Salud Publica/Pan Am J Public Health 26(2)	not outcome of interest
18	Buss, P. M.& Carvalho, A. I.	2009	[Development of health promotion in Brazil in the last twenty years (1988-2008)]	Escola Nacional de Saúde Pública Sérgio Arouca, Fundação Oswaldo Cruz. Rua Leopoldo Bulhões 1480/7º	Duplicate
19	Carayannis, E. et al.	2006	Knowledge Creation, Diffusion, and Use in Innovation Networks and Knowledge Clusters: A Comparative Systems Approach across the United States, Europe, and Asia	ISBN: 1-56720-486-4	not outcome of interest
20	Casey, K. et al.	2011	Reshaping Institutions: Evidence on External Aid and Local Collective Action	The Quarterly Journal of Economics (2012), 1755–1812. doi:10.1093/qje/qje027	Duplicate
21	Casey, K. et al.	2012	Reshaping Institutions: Evidence on Aid Impacts Using a Preanalysis Plan	NBER Working Paper No. 17012 DOI 10.3386/w17012 https://www.nber.org/papers/w17012	not setting of interest
22	Chanphal, N.	2012	Cambodia: Institutional Coordination and Donor Harmonization in a Postconflict Setting	https://doi.org/10.1596/9780821389683_CH13	not outcome of interest
23	Chaturvedi, S. & Saha, S.	2019	Role of BRICS’economic cooperation for global governance and institution-building: an Indian perspective	https://doi.org/10.1080/09700161.2019.1694643	not outcome of interest
24	Christopoulos, S. et al.	2016	Cross-Sectoral Coordination for Sustainable Solutions in Croatia: The (Meta) Governance of Energy Efficiency	http://dx.doi.org/10.1016/j.enpol.2016.09.010	not setting of interest
25	Cianca, S. et al.	2008	Institutional Capacity Building For Creating Health System Governance And Sustainable Development	Society of Petroleum Engineers international https://regroup-production.s3.amazonaws.com/documents/ReviewReference/390117979/Institutional_Capacity_Building_for_Creating_Health_System_Governance_and_Sustainable_Development.pdf?AWSAccessKeyId=AKIAJBZQODCMKJA4H7DA&Expires=1644307631&Signature=1h9bh8jQvJtduvuSqVmDu7sMi88%3D	not outcome of interest
26	Cimoli, M. et al.	2006	Institutions and Policies Shaping Industrial Development: An Introductory Note	https://regroup-production.s3.amazonaws.com/documents/ReviewReference/390117980/2009_Institutions_Policies_Introductory_Note.pdf?AWSAccessKeyId=AKIAJBZQODCMKJA4H7DA&Expires=1644307823&Signature=8%2B3Scq20KmW1eEnk8p4O4rItHwE%3D	not outcome of interest
27	Cirera, X. et al.	2021	Innovation Policies and Institutions in the Region: An Assessment	The World Bank 2021 doi:10.1596/978-1-4648-1606-2_ch5	not outcome of interest
29	Clemente, J. et al.	2020	Reading between the lines: A qualitative case study of national public health institute functions and attributes in the Joint External Evaluation	DOI:10.4081/jphia.2020.1329	not outcome of interest
30	Conlan, T.	2006	From Cooperative to Opportunistic Federalism: Reflections on the Half-Century Anniversary of the Commission on Intergovernmental Relations	https://regroup-production.s3.amazonaws.com/documents/ReviewReference/390118005/ContentServer%20%283%29.pdf?AWSAccessKeyId=AKIAJBZQODCMKJA4H7DA&Expires=1644308807&Signature=nKEeCVV0%2BQTLXrF4r8BDdxsoy5Q%3D	not outcome of interest
31	Correlje, A. et al.	2014	Understanding Institutional Change: The Development of Institutions for the Regulation of the Natural Gas Supply Systems in the United States and the European Union	Competition and Regulation in Network Industries, Volume 15 (2014), No. 1 https://regroup-production.s3.amazonaws.com/documents/ReviewReference/390118037/Understanding_Institutional_Change_The_D.pdf?AWSAccessKeyId=AKIAJBZQODCMKJA4H7DA&Expires=1644308958&Signature=6800wAu%2BTwqh20ucme75xwASvTM%3D	not setting of interest
32	da Costa, E. J. M.	2019	A cultura como chave para a dependencia da trajetoria na teoria institucionalista de Douglas North. (Culture as a Key to Path Dependence in Douglas North's Institutional Theory. With English summary.)	DOI: http://dx.doi.org/10.1590/0103-6351/5813	not setting of interest
33	Dusenbury, C. A.	2014	Developing national public health system capacity in low-resource countries through national public health institutes	DOI:10.1016/j.aogh.2014.08.198	not outcome of interest
34	Edwards, T. & Jones, O.	2008	Failed institution building: Understanding the interplay between agency, social skill and context	DOI:10.1016/j.scaman.2007.12.001	not setting of interest
35
36	Fluri, P. & Cibotaru, V.	2008	Defence Institution Building: Country Profiles and Needs Assessments for Armenia, Azerbaidjan, Georgia and Moldova Background Materials	ISBN 978-966-626-397-4	not setting of interest
37	Fontes-Filho, J. R. & Bronstein, M. M.	2016	Governance Solutions in Listed Companies and Not-for-Profit Organizations	Annals of Public and Cooperative Economics 2016;87(3):391-410	not setting of interest
38	Frenk, J. & González-Block, M. Á.	2008	Institutional development for public health: learning the lessons, renewing the commitment	Journal of Public Health Policy (2008) 29, 449–458. doi:10.1057/jphp.2008.35	not outcome of interest
39	Frieden, T. R. & Koplan, J. P.	2010	Stronger national public health institutes for global health	DOI:10.1016/s0140-6736(10)62007-7	not outcome of interest
40	Gisselquist, R. M.	2014	Aid and Institution-Building in Fragile States: What Do We Know? What Can Comparative Analysis Add?	DOI:10.1177/0002716214546991	not setting of interest
41	Gisselquist, R. M.	2014	Aid and Institution-Building in Fragile States: What Do We Know? What Can Comparative Analysis Add?	DOI:10.1177/0002716214546991	Duplicate
42	Golom, F. D. & Schreck, J. S.	2018	The Journey to Interprofessional Collaborative Practice: Are We There Yet?	DOI:10.1016/j.pcl.2017.08.017	not outcome of interest
43	Gómez, E. J.	2008	Responding to contested epidemics: Democracy, international pressures, and the civic sources of institutional change in the United States and Brazil	https://repository.library.brown.edu/studio/item/bdr:300/PDF/	not outcome of interest
44	Gómez, G. M. & Knorringa, P.	2016	Local Governance, Economic Development and Institutions https://link.springer.com/book/10.1057/9781137557599	DOI 10.1057/9781137557599	not outcome of interest
45	Grajzl, P. & Murrell, P.	2008	Fostering Civil Society to Build Institutions: Why and When	https://doi.org/10.1111/j.1468-0351.2009.00349.x	Duplicate
46	Guizardi, F. L.& Cavalcanti, F. de O. L.	2010	O conceito de cogestão em saúde: reflexões sobre a produção de democracia institucional	Revista de Saúde Coletiva, Rio de Janeiro, 20 [ 4 ]: 1245-1265 https://doi.org/10.1590/S0103-73312010000400010	not outcome of interest
47	Guridi, J. et al.	2020	Natural laboratories as policy instruments for technological learning and institutional capacity building: The case of Chile's astronomy cluster	https://doi.org/10.1016/j.respol.2019.103899	not setting of interest
48	Hassar, M.	2008	NPHIs and public goods: a perspective from Morocco	Journal of Public Health Policy (2008) 29, 22–25. doi:10.1057/palgrave.jphp.3200166	not outcome of interest
49	Hendrix, S. E.	2013	Institutional capacity building and legal reform in Iraq: Toward innovation and public administration modernization	doi 10.1515/ldr-2013-0012	not setting of interest
50	Hensengerth, O. & Lu, Y. Y.	2019	Emerging environmental Multi-Level Governance in China? Environmental protests, public participation and local institution-building	DOI:10.1177/0952076717753279	not outcome of interest
51	Hidetaka, Y.	2010	The Mekong Region, regional integration, and political rivalry among ASEAN, China and Japan	ASIAN PERSPECTIVE, Vol. 34, No. 3, 2010, pp. 71-111 https://www.jstor.org/stable/42704722	not setting of interest
52	Horwitz, S. K. et al.	2011	Addressing dysfunctional relations among healthcare teams: improving team cooperation through applied organizational theories	DOI:10.1108/s1474-8231(2011)0000010017	not outcome of interest
55	Jakab, A.	2020	Informal Institutional Elements as Both Preconditions and Consequences of Effective Formal Legal Rules: The Failure of Constitutional Institution Building in Hungary	https://doi.org/10.1093/ajcl/avaa031	not setting of interest
56	Jan, S. et al.	2008	Accounting for institutional change in health economic evaluation: a program to tackle HIV/AIDS and gender violence in Southern Africa	DOI:10.1016/j.socscimed.2007.11.010	not outcome of interest
58	Jousilahti, P.	2006	Improving the world's health--the role of National Public Health Institutes	DOI:10.21101/cejph.b0052	not outcome of interest
59	Khadiagala, G. M.	2011	Institution building for African regionalism	ADB Working Paper Series on Regional Economic Integration, No. 85, Asian Development Bank (ADB), Manila, http://hdl.handle.net/11540/2012	not outcome of interest
60	Khan, M. H.	2012	Governance during Social Transformations: Challenges for Africa	http://www.tandfonline.com/loi/cnpe20	not outcome of interest
61	Kim, N. & Mollerus, R.	2016	Cost-benefit analysis for identifying institutional capacity building priorities in LDCs: an application to Uganda	CDP Background Paper No. 30 https://www.un.org/en/development/desa/policy/cdp/cdp_background_papers/bp2016_30.pdf	not outcome of interest
62	Knoepfel, P. et al.	2007	Institution Building for Sustainable Urban Mobility Policies (1999)	DOI: 10.1007/978-3-540-73149-8_13	not setting of interest
63	Kofi A. eta al.	2009	Association for Information Systems AIS Electronic Library (AISeL) A Framework for Examining the Building of ICT Capacity in Developing Nations: Role of Cultural and Institution	AMCIS 2009 Proceedings. 329. http://aisel.aisnet.org/amcis2009/329	not setting of interest
64	Kovács, K. & Cartwright, A.	2010	Institution-Building and Regional Development in Hungary	ISSN 0238-2008 ISBN 978 963 9899 26 1	not setting of interest
65	Krasniqi, F. X. & Topxhiu, R. M.	2016	The Contribution of Several Nobel Economic Laureates in the Development of Institutional Theory--Views, Assumptions and Estimates	http://www.scientificpapers.org/wp-content/files/1574_Florentina_Xhelili_Krasniqi_Rahmije_Mustafa_Topxhiu.pdf	not outcome of interest
66	Kuhlmann, S.	2006	Local government reform between 'exogenous' and 'endogenous' driving forces - Institution building in the city of Paris	DOI:10.1080/14719030500518790	not outcome of interest
67	Kundu, K.	2017	Influence of Organizational Culture on the Institution Building Process of an Organization	(PDF) Influence of Organizational Culture on the Institution Building Process of an Organization (researchgate.net)	not setting of interest
68	Kunneke, R. W.	2008	Institutional Reform and Technological Practice: The Case of Electricity	Volume 17, Number 2, pp. 233–265 doi:10.1093/icc/dtn002	not outcome of interest
69	Lenz, T. & Burilkov, A.	2017	Institutional pioneers in world politics: Regional institution building and the influence of the European Union	DOI:10.1177/1354066116674261	not outcome of interest
70	Liang, W.	2019	China and the “Belt and Road Initiative”(BRI): Contested multilateralism and innovative institution-building	DOI:https://doi.org/10.4337/9781786435064.00029	not setting of interest
71	Llanto, G. M.	2007	The policy development process and the agenda for effective institutions : the Philippines	EconStor: The Policy Development Process and the Agenda for Effective Institutions: The Philippines	not outcome of interest
72	López, M. H.	2008	A perspective from Mexico	DOI:10.1057/palgrave.jphp.3200168	not outcome of interest
73	Mahendradhata, Y.; Kalbarczyk, A.	2021	Prioritizing knowledge translation in low- and middle-income countries to support pandemic response and preparedness	DOI:10.1186/s12961-020-00670-1	not outcome of interest
74	Mayka, L.	2019	Society-Driven Participatory Institutions: Lessons from Colombia's Planning Councils	DOI 10.1017/lap.2018.79	not setting of interest
75	McGinnis, M. D.	2011	An Introduction to IAD and the Language of the Ostrom Workshop: A Simple Guide to a Complex Framework	The Policy Studies Journal, Vol. 39, No. 1, 2011 https://doi.org/10.1111/j.1541-0072.2010.00401.x	not outcome of interest
76	Muller, R. et al.	2019	Organizational Project Management: Theory and Implementation	DOI:10.4337/9781788110976	not outcome of interest
77	Myhre, S. L. et al.	2021	National public health institutes: A scoping review	DOI:10.1080/17441692.2021.1910966	not outcome of interest
78	Nabers, D.	2008	China, Japan and the quest for leadership in East Asia	GIGA Research Programme: Violence, Power and Security https://www.files.ethz.ch/isn/48118/wp67.pdf	not setting of interest
79	Odom, O.	2008	Institutional capacity building through land and water stewardship integration-an analysis of source water protection in Corvallis, Oregon	https://ir.library.oregonstate.edu/concern/graduate_thesis_or_dissertations/j96023720?locale=en	not setting of interest
80	OECD	2011	Together for Better Public Services: Partnering with Citizens and Civil Society	DOI:10.1787/9789264118843-en	not outcome of interest
81	OECD	2014	Women, Government and Policy Making in OECD Countries Fostering Diversity for Inclusive Growth	http://dx.doi.org/10.1787/9789264210745-en	not outcome of interest
82	OECD	2017	Institutional arrangements for public sector integrity systems	OECD (2017), Government at a Glance 2017, OECD Publishing, Paris http://dx.doi.org/10.1787/gov_glance-2017-en	not outcome of interest
83	OECD	2019	Making states more capable: Building and implementing national strategies	https://www.oecd.org/dev/americas/LEO-2019-Chapter-4.pdf https://www.oecd-ilibrary.org/docserver/g2g9ff18-en.pdf?expires=1644314369&id=id&accname=guest&checksum=398DFC484A8BECB1173006924170DC7B	not outcome of interest
84	Olu, O.	2017	Resilient health system as conceptual framework for strengthening public health disaster risk management: an African viewpoint	Front. Public Health 5:263. doi: 10.3389/fpubh.2017.00263	not outcome of interest
85	Pajic, Z.	2013	Legal Reform and Institution Building (in the Context of National and International Security)	DOI 10.1007/978-1-4419-9545-2	not setting of interest
86	Parkins, J. R.	2011	Deliberative Democracy, Institution Building, and the Pragmatics of Cumulative Effects Assessment	DOI:10.5751/ES-04236-160320	not setting of interest
87	Patnaik, A.	2019	Institutional Change and Power Asymmetry in the Context of Rural India	https://doi.org/10.1007/978-981-13-1301-1	not setting of interest
88	Pearson, Y. et al.	2016	Challenges, Opportunities, and Impacts of S-STEM Projects: Insights for Institutional Capacity Building at Minority-serving Institutions	DOI: 10.18260/p.26472	not outcome of interest
89	Perez-Aleman, P.	2012	Global standards and local knowledge building: upgrading small producers in developing countries	DOI:10.1073/pnas.1000968108	not setting of interest
90	Peters B. G. & Zittoun P.	2016	Contemporary Approaches to Public Policy: Theories, Controversies and Perspectives	DOI 10.1057/978-1-137-50494-4	not outcome of interest
91	Portes, A. & Smith, L. D.	2011	Institutions and national development in Latin America: a comparative study	doi:10.1093/ser/mwq018	Duplicate
92	Powell, D.	2010	The Role of Constitution Making and Institution Building in Furthering Peace, Justice and Development: South Africa's Democratic Transition	DOI:10.1093/ijtj/ijq003	not outcome of interest
93	Pye, L. W.	2021	3. Communication, Institution Building, and the Reach of Authority	https://www.car.chula.ac.th/display7.php?bib=b1007489	not setting of interest
94	Rathmell, A. & Mellors, A.	2016	Building effective institutions-Sustainable Goals	https://www.sustainablegoals.org.uk/building-effective-institutions/	not outcome of interest
95	Risse, T.	2011	8.“Deepening”: European Institution-Building	A Community of Europeans? 2011;():177-203 Cornell University Press 2011	not outcome of interest
96	Rocha, A.	2008	O planejamento no cotidiano de uma instituição hipercomplexa: o caso da SES - Sergipe	https://repositorio.ufba.br/bitstream/ri/10348/1/66666666.pdf	not outcome of interest
97	da Rocha Soares Ferreira, V. et al.	2014	Inovação em serviços de saúde no Brasil: análise dos casos premiados no concurso de inovação na administração pública federal	DOI: http://dx.doi.org/10.1590/0034-76121602	not setting of interest
98	Rosalia, F. et al.	2016	THE INNOVATIVE GOVERNMENT FOR NEW AUTONOM REGION: STRATEGY FORMULATION FOR THE DEVELOPMENT ACCELERATION OF NEW AUTONOM REGION BASED ON INSTITUTIONAL CAPACITY BUILDING AND EMPOWERMENT OF LOCAL COMMUNITY FOR CREATING GOOD GOVERNANCE	http://repository.lppm.unila.ac.id/4261/1/Full%20Paper%20ICSPI%20FISIP%20UI.pdf	not setting of interest
99	Rosenfeld, E. L. et al.	2020	National Public Health Institute Legal framework: A tool to build public health capacity	Health Security Volume 18, Number S1, DOI: 10.1089/hs.2019.0093	Duplicate
100	Rossiter, W. & Smith, D. J.	2017	Institutions, Place Leadership and Public Entrepreneurship: Reinterpreting the Economic Development of Nottingham	https://doi.org/10.1177/0269094217707280	not outcome of interest
101	Schrum, E.	2019	4.“Instruments of Technical Cooperation”: American Universities’ Institution Building Abroad	DOI:10.7591/cornell/9781501736643.003.0005	not outcome of interest
102	Scott, K. et al.	2018	Developing More Participatory and Accountable Institutions for Health: Identifying Health System Research Priorities for the Sustainable Development Goal-Era	Health Policy and Planning, Volume 33, Issue 9, November 2018, Pages 975–987, https://doi.org/10.1093/heapol/czy079	not outcome of interest
103	Semá Baltazar, C. et al.	2021	Recognizing the hidden: strengthening the HIV surveillance system among key and priority populations in Mozambique	BMC Public Health (2021) 21:91 https://doi.org/10.1186/s12889-020-10110-y	not outcome of interest
104	Sindzingre, A. N.	2017	Institutions as a Composite Concept: Explaining Their Indeterminate Relationships with Economic Outcomes	https://doi.org/10.3790/schm.137.1-2.5	not outcome of interest
105	Tokumaru, N.	2020	Coevolution of Institutions and Residents toward Sustainable Glocal Development: A Case Study on the Kuni Umi Solar Power Project on Awaji Island	Evolutionary and Institutional Economics Review (2020) 17:197–217 https://doi.org/10.1007/s40844-019-00153-1	not outcome of interest
106	Toth, B.	2010	Public participation and democracy in practice-Aarhus convention principles as democratic institution building in the developing world	https://epubs.utah.edu/index.php/jlrel/article/view/335	not outcome of interest
107	Truby, K.	2014	Negotiated Bodies: Institution Building and Participatory Policymaking in Mexico's Public Health Sector	https://regroup-production.s3.amazonaws.com/documents/ReviewReference/390119708/Institution%20building%20Mexico.pdf?AWSAccessKeyId=AKIAJBZQODCMKJA4H7DA&Expires=1644323593&Signature=2kpouxyjAWxkoASaTcNj%2FaWFpno%3D	not outcome of interest
108	Whittle, A. et al.	2011	Dialogue and distributed agency in institutional transmission	DOI link to article: http://dx.doi.org/10.5172/jmo.2011.17.4.548	not outcome of interest
109	Winters, C. A.	2008	Institution Building in Haiti: An Assessment of the Interim Cooperation Framework 2004–2006	Journal of Human Development, 9:2, 283-303, DOI: 10.1080/14649880802078827	not setting of interest
110	Wittmayer, J. M. et al.	2021	Contributing to Sustainable and Just Energy Systems? The Mainstreaming of Renewable Energy Prosumerism within and across Institutional Logics	https://doi.org/10.1016/j.enpol.2020.112053	not setting of interest
111	Yasumasa, K.	2009	Asias institutional creation and evolution	https://www.jstor.org/stable/42704685	not outcome of interest
112	Zhou, H.	2011	Confucianism and the Legalism: A Model of the National Strategy of Governance in Ancient China	https://mpra.ub.uni-muenchen.de/81944/	not outcome of interest
113	World Bank Group	2016	Public Sector Management	World Bank. doi:10.1596/978-1-4648-0484-7	not outcome of interest
114		2008	National public health institutes	Journal of Public Health Policy (2008) 29, 1–2. doi:10.1057/palgrave.jphp.3200171	not outcome of interest
115	World Bank Group	2014	Governance	World Bank. doi:10.1596/978-1-4648-0382-6	not outcome of interest
